# Supplementary material for: Host gene constraints and genomic context impact the expression and evolution of human microRNAs
Source: Nat Commun. 2016 Apr 25;7:11438. doi: 10.1038/ncomms11438 (PMC4848552; doi:10.1038/ncomms11438)
Supplement: Supplementary Data 1 — Enriched biological processes in the set of host genes using AmiGO 2. [file ncomms11438-s2.xls]

## Sheet: Sheet1
Term	Background frequency	Sample frequency	Expected	+/-	P-value
biological_process (GO:0008150)	15957	872	719.4	+	3.124e-29
cellular process (GO:0009987)	13485	767	608	+	9.246e-24
single-organism process (GO:0044699)	12206	712	550.3	+	1.035e-22
single-organism cellular process (GO:0044763)	10904	640	491.6	+	7.126e-18
cellular component organization or biogenesis (GO:0071840)	4817	343	217.2	+	2.634e-16
anatomical structure development (GO:0048856)	4328	315	195.1	+	9.625e-16
cellular component organization (GO:0016043)	4702	334	212	+	1.713e-15
regulation of metabolic process (GO:0019222)	6075	403	273.9	+	4.527e-15
negative regulation of biological process (GO:0048519)	4068	297	183.4	+	1.274e-14
system development (GO:0048731)	3686	276	166.2	+	1.43e-14
biological regulation (GO:0065007)	10432	606	470.3	+	1.853e-14
biological_process (GO:0008150)	8094	497	364.9	+	5.049e-14
developmental process (GO:0032502)	4909	339	221.3	+	6.304e-14
metabolic process (GO:0008152)	9480	560	427.4	+	1.051e-13
negative regulation of cellular process (GO:0048523)	3736	274	168.4	+	3.04e-13
regulation of biological process (GO:0050789)	9942	579	448.2	+	3.041e-13
positive regulation of biological process (GO:0048518)	4711	326	212.4	+	3.099e-13
regulation of cellular process (GO:0050794)	9541	560	430.1	+	4.751e-13
positive regulation of cellular process (GO:0048522)	4027	289	181.6	+	4.851e-13
multicellular organismal development (GO:0007275)	4255	299	191.8	+	1.814e-12
single-organism developmental process (GO:0044767)	4830	329	217.8	+	2.019e-12
organic substance metabolic process (GO:0071704)	8454	506	381.1	+	3.59e-12
regulation of cellular metabolic process (GO:0031323)	5319	350	239.8	+	2.041e-11
regulation of primary metabolic process (GO:0080090)	5145	339	232	+	6.488e-11
neurogenesis (GO:0022008)	1371	127	61.81	+	1.851e-10
anatomical structure morphogenesis (GO:0009653)	2084	170	93.95	+	3.047e-10
nervous system development (GO:0007399)	1984	164	89.45	+	3.192e-10
cell differentiation (GO:0030154)	3072	225	138.5	+	7.041e-10
macromolecule metabolic process (GO:0043170)	6877	420	310	+	8.705e-10
generation of neurons (GO:0048699)	1295	120	58.38	+	1.03e-09
regulation of cell communication (GO:0010646)	2798	209	126.1	+	1.123e-09
positive regulation of metabolic process (GO:0009893)	3003	220	135.4	+	1.436e-09
cellular macromolecule metabolic process (GO:0044260)	6207	386	279.8	+	1.615e-09
regulation of macromolecule metabolic process (GO:0060255)	5183	334	233.7	+	2.459e-09
primary metabolic process (GO:0044238)	8143	478	367.1	+	2.76e-09
regulation of molecular function (GO:0065009)	2370	183	106.8	+	3.404e-09
single-multicellular organism process (GO:0044707)	5795	364	261.3	+	3.548e-09
regulation of signaling (GO:0023051)	2786	206	125.6	+	4.637e-09
multicellular organismal process (GO:0032501)	6044	374	272.5	+	1.104e-08
cellular developmental process (GO:0048869)	3212	227	144.8	+	1.898e-08
localization (GO:0051179)	4494	294	202.6	+	2.771e-08
cellular protein metabolic process (GO:0044267)	3063	218	138.1	+	3.134e-08
regulation of response to stimulus (GO:0048583)	3241	226	146.1	+	7.87e-08
organelle organization (GO:0006996)	2738	198	123.4	+	1.067e-07
cellular protein modification process (GO:0006464)	2328	175	105	+	1.112e-07
protein modification process (GO:0036211)	2328	175	105	+	1.112e-07
cell development (GO:0048468)	1562	130	70.42	+	1.379e-07
regulation of nitrogen compound metabolic process (GO:0051171)	3829	256	172.6	+	1.557e-07
macromolecule modification (GO:0043412)	2467	182	111.2	+	1.822e-07
neuron differentiation (GO:0030182)	965	92	43.51	+	2.202e-07
regulation of cellular biosynthetic process (GO:0031326)	3867	257	174.3	+	2.579e-07
regulation of signal transduction (GO:0009966)	2498	183	112.6	+	2.796e-07
positive regulation of macromolecule metabolic process (GO:0010604)	2357	175	106.3	+	2.959e-07
neuron projection development (GO:0031175)	660	71	29.76	+	2.99e-07
neuron development (GO:0048666)	793	80	35.75	+	3.505e-07
regulation of nucleobase-containing compound metabolic process (GO:0019219)	3729	249	168.1	+	3.781e-07
regulation of multicellular organismal process (GO:0051239)	2172	164	97.92	+	4.06e-07
regulation of catalytic activity (GO:0050790)	1946	151	87.73	+	4.138e-07
regulation of cellular component organization (GO:0051128)	1776	141	80.07	+	4.388e-07
single organism signaling (GO:0044700)	4865	307	219.3	+	4.98e-07
signaling (GO:0023052)	4865	307	219.3	+	4.98e-07
regulation of biosynthetic process (GO:0009889)	3917	258	176.6	+	5.778e-07
positive regulation of cellular metabolic process (GO:0031325)	2477	180	111.7	+	8.006e-07
cell projection organization (GO:0030030)	963	90	43.42	+	9.924e-07
cell communication (GO:0007154)	4974	311	224.2	+	9.979e-07
positive regulation of nitrogen compound metabolic process (GO:0051173)	1504	123	67.81	+	1.513e-06
response to stimulus (GO:0050896)	7086	413	319.5	+	1.974e-06
protein metabolic process (GO:0019538)	3708	244	167.2	+	2.621e-06
positive regulation of nucleobase-containing compound metabolic process (GO:0045935)	1474	120	66.45	+	3.383e-06
organ development (GO:0048513)	2636	186	118.8	+	3.734e-06
regulation of gene expression (GO:0010468)	3895	253	175.6	+	3.751e-06
single-organism metabolic process (GO:0044710)	4166	267	187.8	+	3.757e-06
regulation of macromolecule biosynthetic process (GO:0010556)	3717	242	167.6	+	8.58e-06
cellular response to stimulus (GO:0051716)	5698	342	256.9	+	9.078e-06
single-organism organelle organization (GO:1902589)	1826	139	82.32	+	9.384e-06
regulation of biological quality (GO:0065008)	2862	196	129	+	1.233e-05
negative regulation of metabolic process (GO:0009892)	2242	162	101.1	+	1.272e-05
positive regulation of gene expression (GO:0010628)	1426	115	64.29	+	1.381e-05
macromolecule localization (GO:0033036)	1890	142	85.21	+	1.394e-05
neuron projection morphogenesis (GO:0048812)	549	59	24.75	+	1.439e-05
regulation of cellular macromolecule biosynthetic process (GO:2000112)	3604	235	162.5	+	1.448e-05
cellular biosynthetic process (GO:0044249)	4252	268	191.7	+	1.779e-05
regulation of intracellular signal transduction (GO:1902531)	1535	121	69.2	+	1.839e-05
signal transduction (GO:0007165)	4465	278	201.3	+	2.572e-05
cell morphogenesis involved in neuron differentiation (GO:0048667)	531	57	23.94	+	2.825e-05
regulation of cellular protein metabolic process (GO:0032268)	1912	142	86.2	+	2.891e-05
positive regulation of molecular function (GO:0044093)	1463	116	65.96	+	2.976e-05
regulation of multicellular organismal development (GO:2000026)	1367	110	61.63	+	3.631e-05
positive regulation of cellular biosynthetic process (GO:0031328)	1504	118	67.81	+	3.858e-05
detection of chemical stimulus involved in sensory perception (GO:0050907)	418	0	18.84	-	4.002e-05
circulatory system development (GO:0072359)	743	71	33.5	+	4.053e-05
cardiovascular system development (GO:0072358)	743	71	33.5	+	4.053e-05
regulation of protein metabolic process (GO:0051246)	2108	152	95.04	+	5.142e-05
locomotion (GO:0040011)	1160	97	52.3	+	5.183e-05
movement of cell or subcellular component (GO:0006928)	1328	107	59.87	+	5.628e-05
cellular component morphogenesis (GO:0032989)	986	86	44.45	+	6.253e-05
cell morphogenesis involved in differentiation (GO:0000904)	663	65	29.89	+	7.136e-05
intracellular signal transduction (GO:0035556)	1525	118	68.75	+	8.232e-05
biosynthetic process (GO:0009058)	4420	273	199.3	+	8.29e-05
organic substance biosynthetic process (GO:1901576)	4345	269	195.9	+	9.038e-05
positive regulation of biosynthetic process (GO:0009891)	1530	118	68.98	+	9.826e-05
cell morphogenesis (GO:0000902)	905	80	40.8	+	0.0001219
axon development (GO:0061564)	515	54	23.22	+	0.0001562
regulation of RNA metabolic process (GO:0051252)	3437	221	155	+	0.0001661
cellular localization (GO:0051641)	2042	146	92.06	+	0.0001816
negative regulation of cellular metabolic process (GO:0031324)	1993	143	89.85	+	0.0002103
axonogenesis (GO:0007409)	493	52	22.23	+	0.0002375
regulation of phosphorus metabolic process (GO:0051174)	1420	110	64.02	+	0.0002584
regulation of RNA biosynthetic process (GO:2001141)	3341	215	150.6	+	0.0002601
regulation of nucleic acid-templated transcription (GO:1903506)	3323	214	149.8	+	0.0002674
detection of chemical stimulus involved in sensory perception of smell (GO:0050911)	376	0	16.95	-	0.0002753
regulation of phosphate metabolic process (GO:0019220)	1407	109	63.43	+	0.0002991
response to external stimulus (GO:0009605)	1795	131	80.92	+	0.0003441
negative regulation of multicellular organismal process (GO:0051241)	851	75	38.37	+	0.000392
positive regulation of macromolecule biosynthetic process (GO:0010557)	1401	108	63.16	+	0.0004433
negative regulation of nitrogen compound metabolic process (GO:0051172)	1181	95	53.24	+	0.0004511
positive regulation of RNA metabolic process (GO:0051254)	1272	100	57.35	+	0.0005804
regulation of protein modification process (GO:0031399)	1276	100	57.53	+	0.0006714
protein localization (GO:0008104)	1589	118	71.64	+	0.0007212
regulation of phosphorylation (GO:0042325)	1215	96	54.78	+	0.0008608
regulation of neurogenesis (GO:0050767)	529	53	23.85	+	0.0008703
positive regulation of RNA biosynthetic process (GO:1902680)	1235	97	55.68	+	0.0009633
regulation of transcription from RNA polymerase II promoter (GO:0006357)	1599	118	72.09	+	0.000994
cell projection morphogenesis (GO:0048858)	714	65	32.19	+	0.001021
single-organism localization (GO:1902578)	3097	199	139.6	+	0.001108
detection of stimulus involved in sensory perception (GO:0050906)	466	2	21.01	-	0.001111
cell part morphogenesis (GO:0032990)	732	66	33	+	0.001146
phosphorus metabolic process (GO:0006793)	1804	129	81.33	+	0.001338
regulation of transcription, DNA-templated (GO:0006355)	3298	209	148.7	+	0.001354
establishment of localization (GO:0051234)	3691	229	166.4	+	0.001492
regulation of cell differentiation (GO:0045595)	1357	103	61.18	+	0.001893
phosphate-containing compound metabolic process (GO:0006796)	1762	126	79.44	+	0.001894
regulation of protein phosphorylation (GO:0001932)	1002	82	45.17	+	0.001935
regulation of developmental process (GO:0050793)	1946	136	87.73	+	0.002108
positive regulation of nucleic acid-templated transcription (GO:1903508)	1207	94	54.42	+	0.002207
positive regulation of transcription, DNA-templated (GO:0045893)	1207	94	54.42	+	0.002207
regulation of kinase activity (GO:0043549)	747	66	33.68	+	0.002317
transport (GO:0006810)	3595	223	162.1	+	0.00233
regulation of localization (GO:0032879)	1986	138	89.54	+	0.002334
regulation of nervous system development (GO:0051960)	593	56	26.73	+	0.002477
regulation of organelle organization (GO:0033043)	813	70	36.65	+	0.00256
negative regulation of cellular biosynthetic process (GO:0031327)	1231	95	55.5	+	0.00282
negative regulation of biosynthetic process (GO:0009890)	1249	96	56.31	+	0.002907
negative regulation of neurogenesis (GO:0050768)	193	27	8.701	+	0.003198
regulation of neuron differentiation (GO:0045664)	420	44	18.94	+	0.003233
negative regulation of macromolecule metabolic process (GO:0010605)	1932	134	87.1	+	0.003922
negative regulation of nucleobase-containing compound metabolic process (GO:0045934)	1158	90	52.21	+	0.004359
cellular macromolecule biosynthetic process (GO:0034645)	3380	210	152.4	+	0.005207
regulation of protein kinase activity (GO:0045859)	703	62	31.69	+	0.005626
regulation of transferase activity (GO:0051338)	864	72	38.95	+	0.00563
axon guidance (GO:0007411)	404	42	18.21	+	0.007125
neuron projection guidance (GO:0097485)	404	42	18.21	+	0.007125
macromolecule biosynthetic process (GO:0009059)	3455	213	155.8	+	0.007312
Notch signaling pathway (GO:0007219)	131	21	5.906	+	0.007491
multi-organism process (GO:0051704)	2255	150	101.7	+	0.008152
protein ubiquitination (GO:0016567)	541	51	24.39	+	0.008696
embryo development (GO:0009790)	941	76	42.42	+	0.008719
vasculature development (GO:0001944)	452	45	20.38	+	0.009178
cell junction organization (GO:0034330)	192	26	8.656	+	0.009352
