# Supplementary material for: Host gene constraints and genomic context impact the expression and evolution of human microRNAs
Source: Nat Commun. 2016 Apr 25;7:11438. doi: 10.1038/ncomms11438 (PMC4848552; doi:10.1038/ncomms11438)
Supplement: Supplementary Data 2 — Enriched biological processes in the set of host genes using DAVID. [file ncomms11438-s3.xls]

## Sheet: Sheet1
Annotation Cluster 2	Enrichment Score: 5.775731917668652
Category	Term	Count	%	PValue	Genes	List Total	Pop Hits	Pop Total	Fold Enrichment	Bonferroni	Benjamini	FDR
GOTERM_BP_FAT	GO:0000902~cell morphogenesis	48	4.97925	7.0318e-09	ENSG00000008300, ENSG00000064300, ENSG00000107736, ENSG00000118263, ENSG00000182871, ENSG00000170340, ENSG00000131711, ENSG00000133216, ENSG00000029534, ENSG00000084112, ENSG00000130726, ENSG00000136854, ENSG00000187323, ENSG00000138771, ENSG00000140443, ENSG00000169604, ENSG00000066032, ENSG00000150991, ENSG00000112902, ENSG00000141736, ENSG00000169855, ENSG00000113594, ENSG00000171587, ENSG0000…	721	356	13528	2.52982	2.06873e-05	2.06873e-05	1.26344e-05
GOTERM_BP_FAT	GO:0032989~cellular component morphogenesis	51	5.29046	1.12501e-08	ENSG00000008300, ENSG00000107736, ENSG00000182871, ENSG00000118263, ENSG00000170340, ENSG00000131711, ENSG00000187323, ENSG00000130726, ENSG00000169604, ENSG00000169855, ENSG00000113594, ENSG00000072864, ENSG00000145147, ENSG00000110693, ENSG00000130702, ENSG00000116584, ENSG00000134516, ENSG00000075711, ENSG00000132694, ENSG00000154229, ENSG00000186350, ENSG00000173744, ENSG00000100345, ENSG0000…	721	397	13528	2.41034	3.30974e-05	1.65488e-05	2.02138e-05
GOTERM_BP_FAT	GO:0030030~cell projection organization	46	4.77178	1.48475e-07	ENSG00000008300, ENSG00000064300, ENSG00000107736, ENSG00000140945, ENSG00000118263, ENSG00000134215, ENSG00000050405, ENSG00000170340, ENSG00000131711, ENSG00000133216, ENSG00000144451, ENSG00000136854, ENSG00000187323, ENSG00000140443, ENSG00000066032, ENSG00000150991, ENSG00000112902, ENSG00000141736, ENSG00000169855, ENSG00000113594, ENSG00000171587, ENSG00000185532, ENSG00000145147, ENSG0000…	721	368	13528	2.34535	0.000436717	0.000145594	0.000266773
GOTERM_BP_FAT	GO:0000904~cell morphogenesis involved in differentiation	35	3.63071	2.4316e-07	ENSG00000008300, ENSG00000107736, ENSG00000064300, ENSG00000118263, ENSG00000182871, ENSG00000170340, ENSG00000131711, ENSG00000133216, ENSG00000187323, ENSG00000136854, ENSG00000130726, ENSG00000140443, ENSG00000169604, ENSG00000066032, ENSG00000150991, ENSG00000112902, ENSG00000141736, ENSG00000169855, ENSG00000171587, ENSG00000145147, ENSG00000157087, ENSG00000160145, ENSG00000130702, ENSG0000…	721	244	13528	2.69139	0.000715122	0.000178828	0.000436899
GOTERM_BP_FAT	GO:0031175~neuron projection development	36	3.73444	2.59077e-07	ENSG00000008300, ENSG00000064300, ENSG00000118263, ENSG00000170340, ENSG00000131711, ENSG00000133216, ENSG00000187323, ENSG00000136854, ENSG00000140443, ENSG00000066032, ENSG00000150991, ENSG00000112902, ENSG00000141736, ENSG00000169855, ENSG00000113594, ENSG00000171587, ENSG00000185532, ENSG00000145147, ENSG00000196655, ENSG00000120899, ENSG00000160145, ENSG00000149295, ENSG00000107404, ENSG0000…	721	256	13528	2.63852	0.000761915	0.000152429	0.000465498
GOTERM_BP_FAT	GO:0048812~neuron projection morphogenesis	31	3.21577	9.86235e-07	ENSG00000008300, ENSG00000064300, ENSG00000118263, ENSG00000170340, ENSG00000131711, ENSG00000133216, ENSG00000187323, ENSG00000136854, ENSG00000140443, ENSG00000066032, ENSG00000150991, ENSG00000141736, ENSG00000112902, ENSG00000169855, ENSG00000113594, ENSG00000171587, ENSG00000145147, ENSG00000160145, ENSG00000149295, ENSG00000107404, ENSG00000040608, ENSG00000198947, ENSG00000169398, ENSG0000…	721	213	13528	2.73074	0.0028973	0.000483467	0.00177201
GOTERM_BP_FAT	GO:0048666~neuron development	41	4.25311	1.83513e-06	ENSG00000008300, ENSG00000107736, ENSG00000064300, ENSG00000118263, ENSG00000174469, ENSG00000170340, ENSG00000131711, ENSG00000133216, ENSG00000006607, ENSG00000187323, ENSG00000136854, ENSG00000140443, ENSG00000127928, ENSG00000066032, ENSG00000150991, ENSG00000112902, ENSG00000141736, ENSG00000169855, ENSG00000113594, ENSG00000171587, ENSG00000185532, ENSG00000145147, ENSG00000157087, ENSG0000…	721	339	13528	2.26925	0.00538441	0.000770983	0.00329724
GOTERM_BP_FAT	GO:0048667~cell morphogenesis involved in neuron differentiation	30	3.11203	2.03136e-06	ENSG00000008300, ENSG00000107736, ENSG00000064300, ENSG00000118263, ENSG00000170340, ENSG00000131711, ENSG00000133216, ENSG00000187323, ENSG00000136854, ENSG00000140443, ENSG00000066032, ENSG00000150991, ENSG00000141736, ENSG00000112902, ENSG00000169855, ENSG00000171587, ENSG00000145147, ENSG00000157087, ENSG00000160145, ENSG00000149295, ENSG00000107404, ENSG00000040608, ENSG00000169398, ENSG0000…	721	209	13528	2.69323	0.00595844	0.000746754	0.0036498
GOTERM_BP_FAT	GO:0048858~cell projection morphogenesis	32	3.3195	6.45303e-06	ENSG00000008300, ENSG00000064300, ENSG00000118263, ENSG00000170340, ENSG00000131711, ENSG00000133216, ENSG00000187323, ENSG00000136854, ENSG00000140443, ENSG00000066032, ENSG00000150991, ENSG00000112902, ENSG00000141736, ENSG00000169855, ENSG00000113594, ENSG00000171587, ENSG00000145147, ENSG00000160145, ENSG00000130702, ENSG00000149295, ENSG00000107404, ENSG00000040608, ENSG00000198947, ENSG0000…	721	245	13528	2.45066	0.0188058	0.00210721	0.0115939
GOTERM_BP_FAT	GO:0030182~neuron differentiation	47	4.87552	7.77674e-06	ENSG00000008300, ENSG00000107736, ENSG00000064300, ENSG00000118263, ENSG00000174469, ENSG00000170340, ENSG00000131711, ENSG00000133216, ENSG00000124155, ENSG00000006607, ENSG00000184916, ENSG00000136854, ENSG00000187323, ENSG00000140443, ENSG00000167657, ENSG00000127928, ENSG00000066032, ENSG00000150991, ENSG00000101384, ENSG00000112902, ENSG00000141736, ENSG00000169855, ENSG00000113594, ENSG0000…	721	438	13528	2.01336	0.0226195	0.00228531	0.013972
GOTERM_BP_FAT	GO:0032990~cell part morphogenesis	32	3.3195	1.57825e-05	ENSG00000008300, ENSG00000064300, ENSG00000118263, ENSG00000170340, ENSG00000131711, ENSG00000133216, ENSG00000187323, ENSG00000136854, ENSG00000140443, ENSG00000066032, ENSG00000150991, ENSG00000112902, ENSG00000141736, ENSG00000169855, ENSG00000113594, ENSG00000171587, ENSG00000145147, ENSG00000160145, ENSG00000130702, ENSG00000149295, ENSG00000107404, ENSG00000040608, ENSG00000198947, ENSG0000…	721	256	13528	2.34535	0.0453711	0.00421225	0.0283536
GOTERM_BP_FAT	GO:0007409~axonogenesis	26	2.6971	3.36513e-05	ENSG00000008300, ENSG00000064300, ENSG00000118263, ENSG00000170340, ENSG00000131711, ENSG00000133216, ENSG00000187323, ENSG00000136854, ENSG00000140443, ENSG00000066032, ENSG00000150991, ENSG00000141736, ENSG00000112902, ENSG00000169855, ENSG00000145147, ENSG00000160145, ENSG00000149295, ENSG00000040608, ENSG00000169398, ENSG00000077097, ENSG00000138834, ENSG00000154229, ENSG00000184347, ENSG0000…	721	193	13528	2.52764	0.0942607	0.00821638	0.060446
GOTERM_BP_FAT	GO:0007411~axon guidance	13	1.34855	0.011353	ENSG00000169855, ENSG00000064300, ENSG00000118263, ENSG00000145147, ENSG00000170340, ENSG00000133216, ENSG00000187323, ENSG00000138834, ENSG00000184347, ENSG00000150991, ENSG00000141736, ENSG00000112902, ENSG00000020633	721	107	13528	2.2796	1	0.372838	18.5478
Annotation Cluster 3	Enrichment Score: 5.3041899897060825
Category	Term	Count	%	PValue	Genes	List Total	Pop Hits	Pop Total	Fold Enrichment	Bonferroni	Benjamini	FDR
GOTERM_MF_FAT	GO:0008134~transcription factor binding	59	6.12033	3.44451e-08	ENSG00000144747, ENSG00000161547, ENSG00000169136, ENSG00000118263, ENSG00000105204, ENSG00000171988, ENSG00000008838, ENSG00000114166, ENSG00000087077, ENSG00000108509, ENSG00000197757, ENSG00000107175, ENSG00000115593, ENSG00000130726, ENSG00000175197, ENSG00000187323, ENSG00000102243, ENSG00000151240, ENSG00000172379, ENSG00000100811, ENSG00000105866, ENSG00000074800, ENSG00000125651, ENSG0000…	690	513	12983	2.16402	2.93812e-05	2.93812e-05	5.33189e-05
GOTERM_MF_FAT	GO:0003712~transcription cofactor activity	45	4.66805	2.37579e-07	ENSG00000144747, ENSG00000161547, ENSG00000066136, ENSG00000196284, ENSG00000169136, ENSG00000118263, ENSG00000105204, ENSG00000110711, ENSG00000142611, ENSG00000008838, ENSG00000114166, ENSG00000137309, ENSG00000197757, ENSG00000107175, ENSG00000115593, ENSG00000143164, ENSG00000130726, ENSG00000187323, ENSG00000175197, ENSG00000102243, ENSG00000100811, ENSG00000123933, ENSG00000105866, ENSG0000…	690	363	12983	2.33255	0.000202635	0.000101323	0.000367757
Annotation Cluster 5	Enrichment Score: 3.65603760285431
Category	Term	Count	%	PValue	Genes	List Total	Pop Hits	Pop Total	Fold Enrichment	Bonferroni	Benjamini	FDR
GOTERM_CC_FAT	GO:0016323~basolateral plasma membrane	27	2.80083	5.07046e-05	ENSG00000050405, ENSG00000087077, ENSG00000029534, ENSG00000178568, ENSG00000204310, ENSG00000138639, ENSG00000066032, ENSG00000196405, ENSG00000141736, ENSG00000111077, ENSG00000079308, ENSG00000145362, ENSG00000065618, ENSG00000002834, ENSG00000120899, ENSG00000197616, ENSG00000092054, ENSG00000111052, ENSG00000198947, ENSG00000159840, ENSG00000119888, ENSG00000169398, ENSG00000075711, ENSG0000…	705	203	12782	2.41145	0.024787	0.0062552	0.0728887
GOTERM_CC_FAT	GO:0005912~adherens junction	22	2.28216	0.000117728	ENSG00000183230, ENSG00000111077, ENSG00000079308, ENSG00000180900, ENSG00000050405, ENSG00000150054, ENSG00000002834, ENSG00000120899, ENSG00000197616, ENSG00000087077, ENSG00000092054, ENSG00000159840, ENSG00000138771, ENSG00000169398, ENSG00000138639, ENSG00000121060, ENSG00000066032, ENSG00000171914, ENSG00000196405, ENSG00000100345, ENSG00000145012, ENSG00000137076	705	155	12782	2.57336	0.056613	0.00829096	0.16916
GOTERM_CC_FAT	GO:0030055~cell-substrate junction	18	1.86722	0.000128108	ENSG00000111077, ENSG00000079308, ENSG00000050405, ENSG00000002834, ENSG00000065618, ENSG00000120899, ENSG00000197616, ENSG00000087077, ENSG00000092054, ENSG00000159840, ENSG00000198947, ENSG00000169398, ENSG00000138639, ENSG00000121060, ENSG00000171914, ENSG00000196405, ENSG00000145012, ENSG00000137076	705	112	12782	2.91383	0.0614483	0.00789583	0.184062
GOTERM_CC_FAT	GO:0005925~focal adhesion	16	1.65975	0.00044582	ENSG00000111077, ENSG00000079308, ENSG00000050405, ENSG00000002834, ENSG00000120899, ENSG00000087077, ENSG00000197616, ENSG00000092054, ENSG00000159840, ENSG00000169398, ENSG00000138639, ENSG00000121060, ENSG00000196405, ENSG00000171914, ENSG00000145012, ENSG00000137076	705	102	12782	2.844	0.198067	0.0218312	0.639183
GOTERM_CC_FAT	GO:0070161~anchoring junction	22	2.28216	0.000502659	ENSG00000183230, ENSG00000111077, ENSG00000079308, ENSG00000180900, ENSG00000050405, ENSG00000150054, ENSG00000002834, ENSG00000120899, ENSG00000197616, ENSG00000087077, ENSG00000092054, ENSG00000159840, ENSG00000138771, ENSG00000169398, ENSG00000138639, ENSG00000121060, ENSG00000066032, ENSG00000171914, ENSG00000196405, ENSG00000100345, ENSG00000145012, ENSG00000137076	705	172	12782	2.31902	0.220326	0.0223713	0.720402
GOTERM_CC_FAT	GO:0005924~cell-substrate adherens junction	16	1.65975	0.000675835	ENSG00000111077, ENSG00000079308, ENSG00000050405, ENSG00000002834, ENSG00000120899, ENSG00000087077, ENSG00000197616, ENSG00000092054, ENSG00000159840, ENSG00000169398, ENSG00000138639, ENSG00000121060, ENSG00000196405, ENSG00000171914, ENSG00000145012, ENSG00000137076	705	106	12782	2.73668	0.284412	0.0236202	0.967473
Annotation Cluster 6	Enrichment Score: 3.1845861132255466
Category	Term	Count	%	PValue	Genes	List Total	Pop Hits	Pop Total	Fold Enrichment	Bonferroni	Benjamini	FDR
GOTERM_MF_FAT	GO:0008092~cytoskeletal protein binding	49	5.08299	5.80514e-05	ENSG00000182628, ENSG00000163995, ENSG00000128833, ENSG00000165912, ENSG00000130734, ENSG00000050405, ENSG00000131711, ENSG00000197321, ENSG00000006607, ENSG00000054523, ENSG00000121621, ENSG00000169604, ENSG00000070182, ENSG00000072864, ENSG00000143549, ENSG00000002834, ENSG00000115648, ENSG00000117632, ENSG00000007944, ENSG00000116584, ENSG00000137877, ENSG00000075711, ENSG00000146021, ENSG0000…	690	504	12983	1.82933	0.0483132	0.00821924	0.0898221
GOTERM_CC_FAT	GO:0015629~actin cytoskeleton	29	3.0083	0.000898023	ENSG00000183230, ENSG00000078814, ENSG00000184640, ENSG00000168386, ENSG00000163995, ENSG00000128833, ENSG00000050405, ENSG00000197321, ENSG00000167306, ENSG00000157483, ENSG00000066032, ENSG00000070182, ENSG00000126016, ENSG00000143549, ENSG00000036448, ENSG00000047648, ENSG00000187017, ENSG00000002834, ENSG00000106089, ENSG00000115648, ENSG00000197616, ENSG00000160145, ENSG00000092054, ENSG0000…	705	269	12782	1.95459	0.358997	0.0274123	1.28363
GOTERM_MF_FAT	GO:0003779~actin binding	32	3.3195	0.00118981	ENSG00000008056, ENSG00000078814, ENSG00000163995, ENSG00000128833, ENSG00000050405, ENSG00000131711, ENSG00000197321, ENSG00000071127, ENSG00000084112, ENSG00000167306, ENSG00000138771, ENSG00000157483, ENSG00000121621, ENSG00000169604, ENSG00000196405, ENSG00000070182, ENSG00000136279, ENSG00000079308, ENSG00000143549, ENSG00000187017, ENSG00000002834, ENSG00000115648, ENSG00000197616, ENSG0000…	690	326	12983	1.84696	0.637784	0.052045	1.82598
SP_PIR_KEYWORDS	actin-binding	24	2.48963	0.00294494	ENSG00000136279, ENSG00000008056, ENSG00000078814, ENSG00000079308, ENSG00000143549, ENSG00000128833, ENSG00000187017, ENSG00000050405, ENSG00000002834, ENSG00000071127, ENSG00000197321, ENSG00000197616, ENSG00000092054, ENSG00000084112, ENSG00000198947, ENSG00000167306, ENSG00000137877, ENSG00000138771, ENSG00000157483, ENSG00000178209, ENSG00000196405, ENSG00000070182, ENSG00000100345, ENSG0000…	957	247	19235	1.95297	0.775154	0.0537721	4.16499
Annotation Cluster 12	Enrichment Score: 2.604442267009716
Category	Term	Count	%	PValue	Genes	List Total	Pop Hits	Pop Total	Fold Enrichment	Bonferroni	Benjamini	FDR
GOTERM_CC_FAT	GO:0030054~cell junction	53	5.49793	1.83871e-05	ENSG00000180233, ENSG00000102287, ENSG00000170579, ENSG00000050405, ENSG00000119522, ENSG00000087077, ENSG00000114019, ENSG00000182771, ENSG00000116539, ENSG00000126016, ENSG00000111077, ENSG00000002834, ENSG00000065618, ENSG00000013297, ENSG00000116584, ENSG00000187672, ENSG00000173227, ENSG00000159840, ENSG00000075711, ENSG00000089169, ENSG00000100345, ENSG00000145012, ENSG00000137076, ENSG0000…	705	518	12782	1.85505	0.00906041	0.0030293	0.0264375
Annotation Cluster 15	Enrichment Score: 2.441268480402193
Category	Term	Count	%	PValue	Genes	List Total	Pop Hits	Pop Total	Fold Enrichment	Bonferroni	Benjamini	FDR
GOTERM_MF_FAT	GO:0030695~GTPase regulator activity	45	4.66805	4.40258e-06	ENSG00000071205, ENSG00000166887, ENSG00000154310, ENSG00000213445, ENSG00000188419, ENSG00000213465, ENSG00000131584, ENSG00000101199, ENSG00000134215, ENSG00000108352, ENSG00000104946, ENSG00000006607, ENSG00000182732, ENSG00000138639, ENSG00000145191, ENSG00000001631, ENSG00000135905, ENSG00000100401, ENSG00000147459, ENSG00000152767, ENSG00000047648, ENSG00000147041, ENSG00000164674, ENSG0000…	690	404	12983	2.09584	0.00374836	0.00125102	0.0068147
GOTERM_MF_FAT	GO:0060589~nucleoside-triphosphatase regulator activity	45	4.66805	7.86113e-06	ENSG00000071205, ENSG00000166887, ENSG00000154310, ENSG00000213445, ENSG00000188419, ENSG00000213465, ENSG00000131584, ENSG00000101199, ENSG00000134215, ENSG00000108352, ENSG00000104946, ENSG00000006607, ENSG00000182732, ENSG00000138639, ENSG00000145191, ENSG00000001631, ENSG00000135905, ENSG00000100401, ENSG00000147459, ENSG00000152767, ENSG00000047648, ENSG00000147041, ENSG00000164674, ENSG0000…	690	413	12983	2.05016	0.00668314	0.00167499	0.0121678
GOTERM_MF_FAT	GO:0005083~small GTPase regulator activity	32	3.3195	5.55748e-05	ENSG00000071205, ENSG00000166887, ENSG00000154310, ENSG00000213445, ENSG00000188419, ENSG00000131584, ENSG00000101199, ENSG00000134215, ENSG00000104946, ENSG00000006607, ENSG00000001631, ENSG00000100401, ENSG00000135905, ENSG00000152767, ENSG00000047648, ENSG00000147041, ENSG00000164674, ENSG00000115648, ENSG00000131725, ENSG00000109756, ENSG00000160145, ENSG00000159842, ENSG00000170776, ENSG0000…	690	274	12983	2.19748	0.0463005	0.00943652	0.0859917
